# Supplementary material for: Co-Mn Complex Oxide Nanoparticles as Potential Reactive Oxygen Species Scavenging Agents for Pulmonary Fibrosis Treatment
Source: Molecules. 2024 Oct 29;29(21):5106. doi: 10.3390/molecules29215106 (PMC11547682; doi:10.3390/molecules29215106)
Supplement: Supplementary file 1 [file molecules-29-05106-s001.zip]

Archive with 1 entries (1 files):
- molecules-3204161-supplementary.pdf
